# Supplementary material for: Development and initial testing of a multi-stakeholder intervention for Lynch syndrome cascade screening: an intervention mapping approach
Source: BMC Health Serv Res. 2022 Nov 24;22:1411. doi: 10.1186/s12913-022-08732-6 (PMC9694070; doi:10.1186/s12913-022-08732-6)
Supplement: Supplementary file 2 — Additional file 2. Evidence-Based Method Mapping; This file shows the evidence-based method selected to address each change objective and determinant. [file 12913_2022_8732_MOESM2_ESM.xlsx]

## Sheet: Patient
Patient will	Determinant and change objectives	Methods	Applications
Identify at-risk relatives	Knowledge of which relatives need to be notified.	Information (chunking) or Discussion	Educational materials (fact sheets)
	Skill to list relatives who need to be identified.	Goal setting; Guided practice	Work book prompts to identify relatives (completed with provider)
	Self-efficacy in ability to identify which relatives need to be notified.	Guided practice; set graded tasks	Work book prompts
	Perceived barrier that all first-degree blood relatives will not be identified, in families with complex situations (estrangement, adoption, family secrets).	Planning coping responses; participatory problem solving	Educational materials; work book prompts (who can talk with relatives, if not you---another relative? Provider?)
	Outcome expectation that the benefits to relatives for identifying them will outweigh the negatives.	Anticipated regret; Gain-framing	Educational materials
Identify strategies for each relative based on age, closeness and receptivity	Knowledge that different relatives will require different strategies for communication Knowledge of strategies for contacting relatives. Knowledge of strategies for contacting with each of their relatives.	Information (chunking) or Discussion; Tailoring?
	Skill to identify strategies for each relative.	Goal setting; Guided practice	Educational materials; goal setting activity
	Self-efficacy in strategies for contacting each relative.	Guided practice; set graded tasks	Work book prompts
	Perceived barrier that younger relatives may not see the benefit in pursuing genetic testing due to perceptions of "invincibility". Perceived barrier that older relatives may not see the benefit in pursuing genetic testing for themselves due to not perceiving any downstream health benefits.	Planning coping responses; participatory problem solving	Educational materials; work book prompts to consider barriers and strategize overcoming them
	Outcome expectation that developing personalized strategies will increase success in contacting different relatives.	Gain-framing	Educational materials | Motivational messaging
Prepare a plan for contacting relatives	Knowledge of how to develop script to introduce the topic of LS to them. Knowledge of how to assemble strategies to emphasize the importance of pursuing genetic screening based on perceived barriers.	Information (chunking) or discussion; Guided practice; tailoring?	Educational materials
	Skill to develop a script to discuss cascade screening. Skill to practice plan with provider (or just deliver script).	Goal setting; Guided practice/rehearsal/modeling/enactment	Educational materials; work book prompts to develop script
	Self-efficacy in developing a plan for contacting relatives.	Guided practice; set graded tasks	work book prompts to develop plan
	Perceived barrier that younger relatives may not see the benefit in pursuing genetic testing due to perceptions of "invincibility". Perceived barrier that older relatives may not see the benefit in pursuing genetic testing for themselves due to not perceiving any downstream health benefits.	Planning coping responses; interpersonal contact; participatory problem solving	Educational materials; work book prompts to consider barriers and strategize overcoming them
	Outcome expectation that developing personalized strategies will be helpful in contacting different relatives.	Gain-framing	Educational materials | Motivational messaging
Make initial contact with relatives to explain need for LS-testing	Knowlede of importance of genetic information on LS status for health of self and family members Knowledge of preventability of LS-associated cancers Knowledge of protections around discrimination against insurance coverage and future employment. Knowledge of action steps for relatives.	Information (chunking) or discussion, Guided practice/active learning; advance organizers	Educational materials
	Skill to share the appropriate information with relatives.	Goal setting; Guided practice; self-monitoring behavior; enactment	Educational materials; goal setting activity; workbook planning to include talking points
	Self-efficacy in their ability to contact relatives. Self-efficacy in their ability to share the appropriate information with relatives.	Guided practice; set graded tasks	Work book prompts
	Perceived barrier that relatives may have negative reactions such as fear and avoidance. Perceived barrier that negative feelings may be experienced by self in this process such as guilt and shame. Perceived barrier that logistical difficulties may present themselves (timing, logistics of contact). Perceived barrier that discomfort may be associated with contacting estranged relatives. Perceived …	Reattribution training; improving emotional states; interpersonal contact	Educational materials; work book prompts to consider barriers and strategize overcoming them
	Outcome expectation that relative to benefit more than suffer from gaining this knowledge	Gain-framing	Educational materials | Motivational messaging
Offer relatives materials about LS-associated cancers	Knowledge of information about available resources for family members. Knowledge of available resources with family members [K.4.c] Identify mode of transmitted materials to relatives (in person, mail, email).	Information; cues?	Educational materials
	Skill to ask relatives to confirm receipt of materials. Skill to share information about available resources for family members.	Goal setting; graded tasks	Work book: goal setting; educational resources to share
	Perceived barrier that logistical issues may present themselves with passing on materials to relatives.	Planning coping response, reattribution training	Educational materials; work book prompts to consider barriers and strategize overcoming them
	Outcome expectation that providing this material is worth it because it may help benefit relatives.	Gain-framing	Educational materials | Motivational messaging
Offer to connect relatives with provider	Knowledge of contact information for provider (self or others sourced from NSGC) to relative.	Information; cues?	Educational materials
	Outcome expectation that connecting relatives to a provider will be valuable for relatives' health.	Gain-framing	Educational materials | Motivational messaging
Offer ongoing support	Knowledge of the importance of ongoing support of family during testing. Knowledge of ways to support family during cascade screening.	Information, Guided practice, linking members to new networks	Educational materials
	Self-efficacy in ability to provide ongoing support of family during testing.	Goal setting; Planning coping responses	Work book: goal setting; planning
	Perceived barrier that relatives might need a lot of time and help to pursue genetic testing.	Reattribution training; improving emotional states	Educational materials; work book prompts to consider barriers and strategize overcoming them
	Outcome expectation that their support to relatives will ease the process of genetic testing for their relatives.	Gain-framing	Educational materials | Motivational messaging

## Sheet: Relative
Relative will	Determinant and change objectives	Methods	Applications
Gather information necessary to make an informed decision to receive genetic testing for LS	Knowledge of LS. Knowledge of how genetics can influence future risk of cancer. Knowledge of the importance of genetic information on LS status for health of self and family members. Knowledge of the preventability of LS-associated cancers. Knowledge of how to contact a provider to receive more information and pursue next steps. Knowledge of protections against discrimination for employment and h…	Information [chunking]	Materials from relative/online with FAQ sheet, planning doc, tips, and links to resources
	Skill to contact provider. Skill to describe reason for visit/call (relatives' LS status, need for more information about LS testing) to provider. Skill to ask clarifying questions to ensure complete understanding.	Guided practice (from relative); cues	Workbook planning doc
	Self-efficacy in gathering all information necessary to make a decision about receiving genetic testing. Self-efficacy in interpreting all information necessary to make a decision about receiving genetic testing.	Goal setting; Planning coping responses	Workbook planning doc
	Perceived barrier that negative emotions may surface such as fear of getting cancer, guilt or shame. Perceived barrier that GINA provisions may change in the future. Perceived barrier such as logistical challenges in connecting to provider.	improving emotional states; Planning coping responses	Workbook planning doc; educational materials
	Outcome expectation that gathering information will help them decide whether to pursue genetic testing. Outcome expectation that a comprehensive understanding of LS-testing and its ramifications will allow individuals to feel in control of their situation throughout the process.	Gain-framing	Educational materials; motivational messaging
Receive genetic testing for LS	Knowledge of coverage limits and clarify need for preauthorization for LS-testing under insurance benefits (if insured). Knowledge of alternative options for receiving LS-testing such as financial aid programs by patient advocacy organizations or free testing programs by genetics labs (if not covered under insurance/uninsured). Knowledge of where to get testing.	information chunking or discussion	Educational materials
	Skill to understand insurance coverage relating to LS-testing. Skill to request provider assistance in identifying alternative options if testing not covered. Skill to follow through with office visit (or mail-in sample) for genetic testing. Skill to return to office/make a follow-up phone call to receive final LS status result from the provider.	Guided practice (from relative); cues	Workbook planning doc; educational materials; resource links
	Self-efficacy in ability to complete the steps necessary to receive a genetic evaluation for LS.	Goal setting; Planning coping responses	Workbook planning doc; educational materials; resource links
	Perceived barrier that financial resources may be needed to complete the process if insurance coverage is not 100%. Perceived barrier that identifying alternative options may be challenging or require additional time. Perceived barrier that information provided in a pre-test counseling may be overwhelming and create anxiety. Perceived barrier that turnaround time may be variable and that the inte…	improving emotional states; Planning coping responses	Educational materials; work book prompts to consider barriers and strategize overcoming them
	Outcome expectation that receiving a positive genetic test result can inform future management and treatment, as well as reproductive decisions. Outcome expectation that receiving a negative genetic test result can remove uncertainty around future cancer risk.	Gain-framing	Educational materials | motivational messaging
Plan for the future	Knowledge of what a negative test result means, if negative. Knowledge of the importance of returning for a future test to ascertain LS status, if ambiguous. Knowledge of what a positive result means, if positive. Knowledge of the importance of communicating this information to relatives, if positive.	Information chunking/scenario-based risk information	Educational materials
	Skill to contact specialist for lifestyle counselling and to create a surveillance plan, if positive Skill to contact other appropriate support services (peer networks, patient advocacy groups, etc.), if positive. Skill to create and implement plan for disclosure to relatives, if positive. Skill to create and implement a plan for follow-up with provider as more genetic data emerges, if ambiguous.…	If positive, Guided practice (from relative)	Workbook planning doc; educational materials; resource links
	Self-efficacy in ability to cope with the outcome of genetic testing.	Goal setting; Planning coping responses	Workbook planning doc; educational materials; resource links
	Perceived barrier that an ambiguous outcome may result in further delay in ascertaining LS status and stress. Perceived barrier that a positive test result may create feelings of anxiety, guilt and shame. Perceived barrier that creating and implementing a management plan for the future may seem daunting. Perceived barrier that the prospect of disseminating this information to relatives may feel o…	improving emotional states	Educational materials; work book prompts to consider barriers and strategize overcoming them
	Outcome expectation that creating and implementing a plan for the future based on the outcome of the genetic test will minimize cancer risk and help in preventing disease in the future. Outcome expectation that the emotional burden of receiving results is manageable.	Gain-framing	Educational materials ; motivational messaging

## Sheet: Provider
Provider (Genetic Counselor) will	Determinant and change objectives	Methods	Applications
Explain why patients need to communicate risk information to relatives	Knowledge of patient's health and genetic literacy level. Knowledge of the importance of risk information for relatives.	Information Chunking	Educational meeting; research data; scenario-based risk information
	Skill to communicate the importance of LS-testing for relatives to patient. Skill to communicate the preventability of LS-associated cancers.	Skills training: modeling; persuasive communication, cues	Modeling; FAQ: sheet with communication prompts
	Self-efficacy in ability to communicate the importance of communicating risk information to patient. Self-efficacy in ability to tailor this communication to the patient's health and genetic literacy level	Guided practice	Modeling; FAQ: sheet with communication prompts
	Perceived barrier that patients may be coping with a positive test result for LS. Perceived barrier that patients may not understand why it is important to talk with relatives.	Plan coping responses	FAQ sheet with communication prompts
	Outcome expectation that communicating importance of risk information for relatives will nudge patients towards a decision to engage in cascade testing.	Gain framing	Educational meeting
Prepare patients for communicating with relatives	Knowledge of how to identify at-risk relatives. Knowledge of key points to share with relatives. Knowledge of resources to share with patients to provide relatives.	Information	Educational meeting: research data
	Skill to assess emotional readiness of the patient to communicate with relatives. Skill to evaluate patient knowledge of the subject. Skill to assist patients in identifying at-risk family members. Skill to help patient prepare a general plan for communicating with relatives. Skill to help patients tailor this plan to their specific family situation based on relatives' age, degree of closeness, l…	Skills training: modeling, cues	FAQ: sheet with communication prompts
	Self-efficacy in ability to assess patient readiness for cascade screening. Self-efficacy in ability to assist patients in creating a tailored plan for communicating with relatives.	Guided practice	FAQ sheet with communication prompts
	Perceived barrier that patients may not feel ready to make a plan for disclosure due to avoidance, shame, guilt and competing priorities. Perceived barrier that patients may find it overwhelming to create a tailored plan for their family members. Perceived barrier that patients may need help identifying which relatives should be contacted.	Plan coping responses	FAQ sheet with communication prompts
	Outcome expectation that preparing patients for communicating with relatives will increase the likelihood of patients informing their elatives. Outcome expectation that preparing patients for communicating with relatives will result in higher quality communication between patient and their relative, leading to an increase in relatives who pursue LS testing.	Gain framing	Educational meeting
Follow-up with patients on communication with relatives	Knowledge of relevant mechanisms to facilitate follow-up with patients (EHR, in follow-up visits, text notifications, etc.)	Information	Educational meeting
	Skill to create a follow-up schedule for patients. Skill to identify suitable follow-up mechanisms for each patient. Skill to utilize the relevant mechanism for follow-up with patients according to schedule.	Skills training: modeling	FAQ sheet with communication prompts
	Self-efficacy in ability to follow-up with patients on their communication status. Self-efficacy in ability to address feedback or concerns of patients regarding cascade testing as patients engage in the process.	Self-monitoring of behavior; goal-setting	Educational meeting (set goal); Audit and feedback
	Perceived barrier that follow-up with patients will take additional resources. Perceived barrier that patients may not respond to follow-up. Perceived barrier that follow up with patients may require some workflow changes.	Plan coping responses	FAQ sheet with communication prompts
	Outcome expectation that follow-up with patients will remind patients to communicate with relatives in the presence of competing priorities. Outcome expectation that follow-up with patients reinforces the importance of disclosing information to relatives, increasing motivation in patients to engage in the process. Outcome expectation that follow-up with patients allows patients opportunities to r…	Gain framing	Educational meeting
